# Supplementary material for: New Stable Gallium(III) and Indium(III) Complexes with Thiosemicarbazone Ligands: A Biological Evaluation
Source: Molecules. 2024 Jan 19;29(2):497. doi: 10.3390/molecules29020497 (PMC10820829; doi:10.3390/molecules29020497)
Supplement: Supplementary file 1 [file molecules-29-00497-s001.zip]

Archive with 1 entries (1 files):
- molecules-2801755-supplementary.pdf
